# Supplementary material for: Modeling the Effects of Severe Metabolic Disease by Genome Editing of hPSC-Derived Endothelial Cells Reveals an Inflammatory Phenotype
Source: Int J Mol Sci. 2019 Dec 9;20(24):6201. doi: 10.3390/ijms20246201 (PMC6940871; doi:10.3390/ijms20246201)
Supplement: Supplementary file 1 [file ijms-20-06201-s001.zip]

Archive with 8 entries (7 files):
- ijms-656960-final sup/
- ijms-656960-final sup/ijms-656960-Supplementary Figure and Table Legends.docx
- ijms-656960-final sup/Supplementary_Figure1_NOTCH.pdf
- ijms-656960-final sup/Supplementary_Figure2_STRes.pdf
- ijms-656960-final sup/Supplementary_Figure3_STRes.pdf
- ijms-656960-final sup/Supplementary_Figure4.pdf
- ijms-656960-final sup/Supplementary_Table_1.pdf
- ijms-656960-final sup/Supplementary_Table_2.pdf
